# Supplementary material for: Failure to Detect Mutations in U2AF1 due to Changes in the GRCh38 Reference Sequence
Source: J Mol Diagn. 2022 Mar;24(3):219–23. doi: 10.1016/j.jmoldx.2021.10.013 (PMC8950341; doi:10.1016/j.jmoldx.2021.10.013)
Supplement: Supplemental Table S1 [file mmc3.xlsx]

## Sheet: coverage
Supplemental Table S1: Coverage metrics for alignments of samples to the stock GRCh37 and GRCh38 references, as well as our masked genome reference.
	GRCh38	GRCh38	GRCh38_masked	GRCh38_masked	GRCh37	GRCh37
sample	mean panel coverage	mean U2AF1 coverage	mean panel coverage	mean U2AF1 coverage	mean panel coverage	mean U2AF1 coverage
MDSEPID3178_S45	1140.71	246.484	1142.9	1030.33	1143.95	1030.3
MDSEPID7297_S54	1315.31	316.065	1317.98	1286.13	1319.18	1286.17
MDSEPID5545_S265	1330.6	137.181	1333.56	1232.12	1334.76	1232.22
MDSEPID9696_S164	1199.76	127.985	1202.26	1042.92	1203.4	1043.04
MDSEPID3044_S240	1011.96	117.373	1014.39	1012.9	1015.3	1012.62
MDSEPID4270_S198	1174.66	135.672	1177.23	1085.07	1178.32	1084.99
MDSEPID4242_S59	1223.96	24.3975	1226.93	1143	1228.09	1143.15
MDSEPID9402_S56	1420.31	156.329	1423.29	1245.11	1424.56	1245.19
MDSEPID2679_S63	1114.55	119.986	1116.92	998.482	1117.93	998.775
MDSEPID3452_S54	913.419	133.823	915.835	1018.98	916.689	1018.93
MDSEPID7213_S59	1101.64	251.702	1103.82	1037.66	1104.86	1037.7
MDSEPID6144_S60	1166.23	271.176	1168.57	1116.13	1169.63	1116.13
MDSEPID9037_S59	947.997	224.601	949.962	935.261	950.798	935.256
MDSEPID2293_S110	1600.13	19.2177	1603.8	1402.23	1605.27	1402.34
MDSEPID8612_S54	1119.76	138.964	1122.21	1043.28	1123.22	1043.31
MDSEPID7945_S53	1599.22	18.4558	1602.98	1414.31	1604.34	1414.6
MDSEPID9626_S65	1451.16	318.716	1454.1	1374.43	1455.37	1374.51
MDSEPID4471_S62	1283.65	262.178	1286.11	1147.69	1287.3	1147.63
MDSEPID3829_S215	1202.18	127.671	1204.87	1107.7	1205.94	1107.65
MDSEPID8105_S53	1067.93	222.804	1070.15	1017.44	1071.11	1017.34
MDSEPID2421_S63	1143.28	13.4606	1145.95	1009.88	1146.95	1009.93
MDSEPID8769_S60	887.938	184.819	889.754	841.249	890.52	841.151
MDSEPID2191_S57	1083.25	100.657	1085.6	961.121	1086.55	961.226
MDSEPID2955_S56	1040.6	7.1448	1043.25	997.102	1044.19	996.945
MDSEPID9288_S65	942.331	9.29252	944.74	914.723	945.609	914.741
MDSEPID5272_S57	1445.67	330.539	1448.66	1401.47	1449.98	1401.48
MDSEPID2842_S71	925.053	199.398	926.985	893.566	927.83	893.394
MDSEPID8800_S77	1091.37	1.11953	1094.12	1023.59	1095.11	1023.44
MDSEPID6700_S59	983.041	119.843	985.18	901.012	986.093	900.97
MDSEPID8482_S51	817.668	12.5005	819.65	745.468	820.417	745.462
MDSEPID4425_S136	1372.3	288.793	1375.03	1272.44	1376.27	1272.64
MDSEPID5858_S55	1179.97	0.933916	1183.06	1159.72	1184.1	1159.77
MDSEPID3992_S57	1774.3	340.443	1777.72	1573.7	1779.32	1573.87
MDSEPID4294_S262	1203.79	126.933	1206.46	1104.2	1207.54	1104.34
MDSEPID8398_S54	748.311	0.524781	750.168	693.859	750.838	693.746
MDSEPID2216_S55	1932.32	208.052	1936.5	1745.08	1938.17	1745.25
MDSEPID3282_S76	1826.83	185.893	1830.69	1610.98	1832.3	1611.13
MDSEPID0020_S154	1188.51	11.0243	1191.43	1087.34	1192.5	1087.09
MDSEPID5391_S53	1391.37	261.852	1393.95	1178.67	1395.22	1178.83
MDSEPID4337_S107	1854.51	0.931973	1859.23	1756.74	1860.91	1756.99
MDSEPID8744_S65	1468.54	132.434	1471.53	1219.74	1472.92	1219.54
MDSEPID2527_S228	1279.54	134.447	1282.23	1119.43	1283.4	1119.29
MDSEPID5416_S56	1382.85	13.9417	1386.13	1234.71	1387.23	1234.7
MDSEPID9808_S64	1713.45	338.446	1716.91	1579.17	1718.44	1579.04
MDSEPID3308_S228	950.649	88.4568	952.675	832.609	953.527	832.495
MDSEPID8695_S55	1053.53	122.889	1056.06	1049.38	1057.02	1049.44
MDSEPID0863_S60	1003.78	94.8066	1005.94	879.382	1006.85	879.156
MDSEPID5148_S258	1743.34	19.5967	1747.6	1597.13	1749.13	1596.75
MDSEPID5144_S208	1286.63	264.788	1289.21	1194.18	1290.37	1194.42
MDSEPID7374_S56	1117.12	223.496	1119.26	991.391	1120.23	991.082
MDSEPID9119_S112	1288.4	132.783	1291.03	1084.48	1292.16	1084.75
MDSEPID8125_S64	1466.77	148.348	1469.84	1254.38	1471.04	1254.14
MDSEPID1735_S382	966.432	13.5627	968.704	863.417	969.446	863.388
MDSEPID7134_S56	1123.44	122.673	1125.86	1002.55	1126.88	1002.65
MDSEPID2221_S64	1183.71	242.424	1186.16	1120.41	1187.23	1120.58
MDSEPID0194_S64	1820.28	384.799	1823.88	1669.7	1825.56	1669.79
MDSEPID5186_S55	1391.57	163.504	1394.64	1293.89	1395.89	1293.71
MDSEPID5599_S58	1269.95	138.981	1272.77	1166.76	1273.96	1166.79
MDSEPID7968_S56	1130.57	10.5452	1133.18	973.328	1134.17	973.123
MDSEPID8169_S217	899.016	94.7541	900.916	787.64	901.612	787.626
MDSEPID7234_S54	1446.16	167.62	1449.31	1307.23	1450.6	1307.23
MDSEPID0168_S133	1470.18	170.03	1473.42	1349.36	1474.74	1349.32
MDSEPID4910_S58	1441.15	293.683	1443.69	1191.18	1445.02	1190.79
MDSEPID3381_S213	1456.89	162.533	1459.84	1237.56	1461.18	1237.51
MDSEPID7650_S57	1637.43	329.57	1640.53	1428.95	1641.99	1429.22
MDSEPID3061_S55	1583.23	14.6939	1586.84	1358.37	1588.29	1358.4
MDSEPID0005_S191	1954.76	210.253	1959.13	1785.47	1960.86	1785.72
MDSEPID6224_S76	1576.81	318.069	1579.79	1370.54	1581.2	1370.55
MDSEPID5239_S55	1422.71	304.323	1425.27	1212.69	1426.54	1212.79
MDSEPID2144_S63	1574.12	18.7308	1577.98	1462.08	1579.46	1462.03
MDSEPID9673_S53	1166.8	20.1924	1169.65	1072.1	1170.7	1072.1
MDSEPID8408_S56	1330.91	455.747	1334.85	1858.83	1336	1858.84
MDSEPID5562_S55	1356.55	272.744	1359.1	1175.11	1360.33	1175.12
MDSEPID3794_S151	1287.4	265.925	1289.72	1093.82	1290.92	1093.71
MDSEPID9243_S54	1797.67	38.1856	1801.8	1569.11	1803.51	1568.99
MDSEPID2279_S54	1759.55	179.657	1763.09	1464.89	1764.66	1464.68
MDSEPID7727_S59	1477.97	294.782	1480.63	1240.27	1482.01	1240.23
MDSEPID4190_S148	1072.3	9.56171	1074.82	957.674	1075.84	957.583
MDSEPID9892_S56	1430.48	12.688	1433.66	1184.83	1434.95	1184.85
MDSEPID5818_S55	1610.07	0.930029	1613.95	1439.82	1615.42	1439.81
MDSEPID2577_S53	1465.31	31.2954	1468.68	1282.64	1470.01	1282.77
MDSEPID8797_S56	967.308	204.629	969.177	863.926	970.016	863.999
MDSEPID4186_S118	1309.65	141.432	1312.23	1086.42	1313.43	1086.43
MDSEPID5881_S56	1811.86	168.329	1815.09	1341.77	1816.9	1341.76
MDSEPID1860_S125	1240.89	266.595	1243.3	1130.81	1244.5	1130.71
MDSEPID3207_S62	1259.32	11.8669	1262.19	1086.37	1263.37	1086.22
MDSEPID9444_S95	1592.72	192.49	1596.06	1403.57	1597.52	1403.84
MDSEPID8542_S52	1351.55	191.184	1354.21	1144.36	1355.45	1144.27
MDSEPID6511_S56	1504.45	364.37	1507.27	1366.73	1508.64	1366.61
MDSEPID4878_S58	1537.8	175.803	1541.04	1355.18	1542.47	1355.13
MDSEPID4226_S54	1386.48	1.07289	1389.82	1236.09	1391.11	1236.28
MDSEPID4301_S71	1149.64	143.101	1152.04	1010.01	1153.13	1010.01
MDSEPID5007_S58	1342.08	282.89	1344.73	1225.48	1345.95	1225.35
MDSEPID3027_S62	1482.75	16.2439	1486.21	1295.8	1487.58	1295.69
MDSEPID8830_S56	1539.42	29.3207	1542.81	1280.74	1544.17	1280.75
MDSEPID6131_S60	1252.04	12.2789	1254.97	1107.37	1256.18	1107.36
MDSEPID9332_S59	1347.93	142.255	1350.64	1125.11	1351.88	1125.21
MDSEPID4034_S202	1349.93	146.731	1352.5	1084.87	1353.8	1084.87
MDSEPID0329_S52	1303.21	144.263	1305.79	1077.82	1306.95	1077.54
MDSEPID2437_S148	1782.58	18.7998	1786.39	1440.28	1788.06	1440.35
MDSEPID3759_S89	1311.81	272.273	1314.34	1168.42	1315.48	1168.49
MDSEPID2649_S55	1436.74	143.427	1439.67	1208.59	1440.98	1208.48
MDSEPID8772_S55	1702.34	0.751215	1706.18	1420.68	1707.7	1420.92
MDSEPID6967_S121	1639.36	359.408	1642.48	1475.51	1644.01	1475.48
MDSEPID1625_S54	1303.87	253.235	1306.26	1101.26	1307.45	1101.05
MDSEPID7578_S57	1713	1.26142	1716.93	1463.53	1718.45	1463.36
MDSEPID8018_S138	1886.9	212.626	1891.04	1707.19	1892.73	1707.38
MDSEPID9772_S57	1928.79	225.652	1932.68	1642.87	1934.37	1642.89
MDSEPID8576_S248	1704.71	188.415	1708.32	1506.83	1709.86	1506.88
MDSEPID7444_S55	1685.07	361.766	1688.27	1498.86	1689.79	1498.77
MDSEPID4701_S69	1324.67	137.167	1327.56	1182.44	1328.79	1182.6
MDSEPID4814_S44	1715.74	16.6735	1719.71	1486.62	1721.26	1486.6
MDSEPID9286_S85	1525.85	168.65	1528.92	1289.77	1530.42	1289.7
MDSEPID4888_S63	1556.8	170.721	1560.08	1368.76	1561.57	1368.8
MDSEPID4030_S63	1619.81	172.776	1623.1	1356.46	1624.54	1355.89
MDSEPID6924_S76	1823.67	205.397	1827.52	1603.36	1829.15	1603.53
MDSEPID1734_S203	1775.76	385.258	1779.17	1596.7	1780.75	1596.84
MDSEPID7275_S61	1177.32	218.486	1179.25	901.085	1180.38	901.1
MDSEPID1877_S229	1275.07	138.313	1277.49	1016.66	1278.81	1016.66
MDSEPID5341_S55	1349.52	134.369	1352.13	1085.3	1353.43	1085.17
